# Supplementary material for: Analysis of weighted gene co-expression networks and clinical validation identify hub genes and immune cell infiltration in the endometrial cells of patients with recurrent implantation failure
Source: Front Genet. 2024 Apr 5;15:1292757. doi: 10.3389/fgene.2024.1292757 (PMC11026622; doi:10.3389/fgene.2024.1292757)
Supplement: Supplementary file 1 [file Table3.XLSX]

## Sheet: Suppl. Table 3. Detailed list o
Description	geneID
Herpes simplex virus 1 infection	ZNF333/IRAK1/NXF5/TSC2/BIRC3/ZNF480/PTPN11/ZNF600/ZNF561/ZNF624/ZNF135/ZNF764/ZNF83/JAK2/ZNF404/ZNF492/ZNF184/ZNF300/ZNF534/ZNF606/ZNF559/BCL2/ZNF778/ZNF582/EIF2AK4/ZNF19/ZFP1/SRSF7/EIF2B3/ZNF44/ZNF77/ZNF596/C5/SRSF8
Autophagy - other	WIPI1/BECN1/ATG13/ATG4C/ATG5/PPP2CA
Amyotrophic lateral sclerosis	NXF5/WIPI1/BECN1/ATG13/GPX2/NOS1/DNALI1/NUP107/DNAH7/NUP54/UQCRC2/UBQLN2/PFN2/BCL2/COX6C/TUBB2A/PSMA3/SRSF7/TUBA1C/NUP155/TUBA1A/PSMC2/NUP93/PSMD14
Base excision repair	NEIL1/NTHL1/POLD3/MBD4/POLB
Hippo signaling pathway	BIRC3/YWHAE/TCF7L1/GSK3B/PARD6G/PRKCI/LLGL1/LATS2/SMAD2/TGFBR1/PPP2CA/YWHAH
Mismatch repair	RFC4/POLD3/RPA2/EXO1
Cell cycle	CDC14B/YWHAE/GSK3B/CDKN2C/CDC7/RAD21/ANAPC10/CHEK1/SMAD2/YWHAH
Fanconi anemia pathway	FAN1/BLM/FANCG/FANCL/USP1/RPA2
Salmonella infection	IRAK1/TNFRSF10A/BIRC3/TCF7L1/FOS/PIK3C2B/PFN2/BCL2/ARHGEF26/DYNLL1/TUBB2A/TUBA1C/ACTR3/TUBA1A/FBXO22
Autophagy - animal	TSC2/WIPI1/BECN1/ATG13/DAPK2/ATG4C/BCL2/EIF2AK4/ATG5/PPP2CA
Circadian rhythm	PRKAG2/PER1/NR1D1/CRY1
Tight junction	CLDN16/PRKAG2/PARD6G/PRKCI/LLGL1/RAP2C/TUBA1C/ACTR3/MSN/TUBA1A/PPP2CA
DNA replication	RFC4/POLD3/RPA2/RNASEH1
Pantothenate and CoA biosynthesis	AASDHPPT/PANK2/PPCS
Ubiquitin mediated proteolysis	BIRC3/UBA2/RCHY1/UBE2E2/FANCL/CUL4B/ANAPC10/UBE2K/KLHL13
Huntington disease	WIPI1/BECN1/ATG13/GPX2/DNALI1/DNAH7/TAF4/UQCRC2/COX6C/CLTA/TUBB2A/PSMA3/TUBA1C/TUBA1A/PSMC2/PSMD14
Sulfur metabolism	PAPSS1/PAPSS2
Ferroptosis	SLC39A14/SLC7A11/ATG5/PRNP
Pathogenic Escherichia coli infection	CLDN16/IRAK1/TNFRSF10A/PTPN11/FOS/MYO1B/TUBB2A/TUBA1C/MYO1E/ACTR3/TUBA1A
Colorectal cancer	TCF7L1/GSK3B/FOS/BCL2/SMAD2/TGFBR1
Insulin resistance	PPP1R3D/PRKAG2/NR1H2/PTPN11/GSK3B/OGT/GFPT1
Butanoate metabolism	ACSM1/ALDH5A1/BDH2
Nucleocytoplasmic transport	NXF5/NUP107/XPO1/NUP54/SRRM1/NUP155/NUP93
Nucleotide excision repair	RFC4/POLD3/RPA2/CUL4B
Alzheimer disease	SLC39A14/SLC39A2/WIPI1/BECN1/ATG13/NOS1/GSK3B/ATP2A1/NAE1/UQCRC2/COX6C/TUBB2A/PSMA3/TUBA1C/TUBA1A/PSMC2/RTN4/PSMD14
Glycosaminoglycan biosynthesis - keratan sulfate	CHST4/CHST2
Measles	IRAK1/GSK3B/FOS/RCHY1/BCL2/EIF2AK4/MSN/MX2
Arginine and proline metabolism	CNDP2/NOS1/PRODH2/ODC1
Apoptosis - multiple species	BIRC3/BECN1/BCL2
p53 signaling pathway	TNFRSF10A/TSC2/RCHY1/BCL2/CHEK1
Neurotrophin signaling pathway	NTRK3/IRAK1/YWHAE/PTPN11/GSK3B/BCL2/RAP1B
Glycerophospholipid metabolism	LPIN1/DGKB/CHAT/CHKB/LPCAT1/CRLS1
Spliceosome	CCDC12/PRPF18/TCERG1/TRA2A/SNRPD1/SRSF7/PRPF38B/SRSF8
Selenocompound metabolism	PAPSS1/PAPSS2
RNA degradation	PAN2/EXOSC8/DCP1B/DCP2/XRN1
Alanine, aspartate and glutamate metabolism	ALDH5A1/ASS1/GFPT1
Long-term depression	CRH/NOS1/LYN/PPP2CA
One carbon pool by folate	FTCD/MTHFD1L
Homologous recombination	BLM/POLD3/RPA2
PD-L1 expression and PD-1 checkpoint pathway in cancer	PDCD1/PTPN11/FOS/JAK2/EML4
Arginine biosynthesis	NOS1/ASS1
Histidine metabolism	CNDP2/FTCD
Spinocerebellar ataxia	WIPI1/BECN1/ATG13/ATP2A1/PSMA3/PSMC2/PSMD14
Basal transcription factors	GTF2F1/TAF4/TAF9B
Glycosaminoglycan biosynthesis - heparan sulfate / heparin	XYLT2/GLCE
TGF-beta signaling pathway	ZFYVE16/TGIF2/SMAD2/TGFBR1/PPP2CA
Proteasome	PSMA3/PSMC2/PSMD14
Pathways of neurodegeneration - multiple diseases	WIPI1/BECN1/ATG13/GPX2/NOS1/GSK3B/ATP2A1/DNALI1/DNAH7/UQCRC2/BCL2/COX6C/TUBB2A/PSMA3/TUBA1C/TUBA1A/PSMC2/PRNP/PSMD14
Prolactin signaling pathway	CISH/GSK3B/FOS/JAK2
Pyruvate metabolism	ME1/PDHB/ACYP2
Focal adhesion	ITGA9/TNXB/BIRC3/PAK6/GSK3B/COL9A2/BCL2/PARVA/RAP1B
Mitophagy - animal	BCL2L13/BECN1/TFEB/ATG5
Phosphatidylinositol signaling system	DGKB/IPMK/PIK3C2B/MTMR2/IMPA2
Maturity onset diabetes of the young	NKX2-2/HNF1A
mRNA surveillance pathway	NXF5/CPSF3/SRRM1/CSTF3/PPP2CA
Inositol phosphate metabolism	IPMK/PIK3C2B/MTMR2/IMPA2
Pancreatic secretion	ATP2A1/ATP1B3/TRPC1/CD38/RAP1B
Chagas disease	IRAK1/FOS/SMAD2/TGFBR1/PPP2CA
Oocyte meiosis	YWHAE/FBXO43/CPEB1/ANAPC10/PPP2CA/YWHAH
Hepatitis C	CLDN16/YWHAE/GSK3B/EIF2AK4/PPP2CA/YWHAH/MX2
NF-kappa B signaling pathway	IRAK1/BIRC3/CARD14/BCL2/LYN
Citrate cycle (TCA cycle)	OGDH/PDHB
Prion disease	GSK3B/UQCRC2/COX6C/TUBB2A/PSMA3/TUBA1C/C5/TUBA1A/PSMC2/PRNP/PSMD14
Human papillomavirus infection	ITGA9/TNXB/TSC2/TCF7L1/GSK3B/COL9A2/HES6/PARD6G/PRKCI/LLGL1/ATP6V1B2/PPP2CA/MX2
Hedgehog signaling pathway	GSK3B/BCL2/GAS1
Apoptosis	TNFRSF10A/BIRC3/FOS/BCL2/TUBA1C/TUBA1A
Transcriptional misregulation in cancer	ZBTB16/EYA1/BIRC3/DEFA5/ASPSCR1/DUSP6/MLLT3/CDKN2C
Synthesis and degradation of ketone bodies	BDH2
Kaposi sarcoma-associated herpesvirus infection	BECN1/TCF7L1/GSK3B/FOS/JAK2/RCAN1/ANGPT2/LYN
Glutathione metabolism	GPX2/NAT8/ODC1
SNARE interactions in vesicular transport	BET1L/STX19
Mineral absorption	SLC34A2/HMOX2/ATP1B3
Cardiac muscle contraction	ATP2A1/ATP1B3/UQCRC2/COX6C
Nicotinate and nicotinamide metabolism	SIRT4/CD38
Longevity regulating pathway	PRKAG2/TSC2/ATG13/ATG5
Starch and sucrose metabolism	AGL/GYG1
Diabetic cardiomyopathy	GSK3B/ATP2A1/UQCRC2/COX6C/PDHB/SMAD2/TGFBR1/GFPT1
Parkinson disease	SLC39A14/SLC39A2/UQCRC2/COX6C/TUBB2A/PSMA3/TUBA1C/TUBA1A/PSMC2/PSMD14
Thyroid hormone signaling pathway	TSC2/GSK3B/ATP2A1/ATP1B3/RCAN1
Non-homologous end-joining	NHEJ1
Acute myeloid leukemia	ZBTB16/TCF7L1/DUSP6
Human immunodeficiency virus 1 infection	AP1S3/IRAK1/PAK6/FOS/BCL2/CUL4B/APOBEC3B/CHEK1
Cushing syndrome	CRH/TCF7L1/GSK3B/CDKN2C/ASH2L/RAP1B
Lipid and atherosclerosis	IRAK1/TNFRSF10A/GSK3B/FOS/JAK2/BCL2/LYN/RAP1B
Adipocytokine signaling pathway	PRKAG2/PTPN11/JAK2
Renal cell carcinoma	PTPN11/PAK6/RAP1B
Cellular senescence	TSC2/RBBP4/HUS1/CHEK1/SMAD2/TGFBR1
Choline metabolism in cancer	TSC2/DGKB/FOS/CHKB
Glycosphingolipid biosynthesis - globo and isoglobo series	A4GALT
Lysosome	AP1S3/ABCA2/AP3M2/NPC2/CLTA
Epithelial cell signaling in Helicobacter pylori infection	PTPN11/LYN/ATP6V1B2
Tryptophan metabolism	DHTKD1/ACMSD
AGE-RAGE signaling pathway in diabetic complications	JAK2/BCL2/SMAD2/TGFBR1
Adherens junction	TCF7L1/SSX2IP/TGFBR1
Necroptosis	CHMP2A/TNFRSF10A/BIRC3/SPATA2L/JAK2/BCL2
Human T-cell leukemia virus 1 infection	FOS/CDKN2C/XPO1/ANAPC10/CHEK1/POLB/SMAD2/TGFBR1
Protein digestion and absorption	ELN/COL9A2/ATP1B3/COL24A1
T cell receptor signaling pathway	PDCD1/PAK6/GSK3B/FOS
Nitrogen metabolism	CA12
Thyroid hormone synthesis	GPX2/ATP1B3/TTF2
Pertussis	IRAK1/FOS/C5
Fatty acid biosynthesis	OXSM
Insulin signaling pathway	PPP1R3D/PRKAG2/TSC2/GSK3B/PRKCI
Other types of O-glycan biosynthesis	ST6GAL2/OGT
Bacterial invasion of epithelial cells	ARHGEF26/CLTA/ACTR3
Leishmaniasis	IRAK1/FOS/JAK2
Arrhythmogenic right ventricular cardiomyopathy	ITGA9/TCF7L1/ATP2A1
Apelin signaling pathway	PRKAG2/BECN1/NOS1/SMAD2/TGFBR1
Th17 cell differentiation	FOS/JAK2/SMAD2/TGFBR1
PI3K-Akt signaling pathway	ITGA9/TNXB/TSC2/YWHAE/GSK3B/COL9A2/JAK2/LPAR6/BCL2/ANGPT2/PPP2CA/YWHAH
Glycosaminoglycan degradation	HPSE2
EGFR tyrosine kinase inhibitor resistance	GSK3B/JAK2/BCL2
Protein processing in endoplasmic reticulum	NGLY1/UBQLN2/BCL2/EIF2AK4/BAG2/SSR3
Ribosome biogenesis in eukaryotes	NXF5/RPP38/XPO1/XRN1
N-Glycan biosynthesis	ST6GAL2/ALG5
Steroid biosynthesis	TM7SF2
Glycosaminoglycan biosynthesis - chondroitin sulfate / dermatan sulfate	XYLT2
Toxoplasmosis	IRAK1/BIRC3/JAK2/BCL2
Signaling pathways regulating pluripotency of stem cells	GSK3B/JAK2/PCGF3/PCGF5/SMAD2
Cholinergic synapse	CHAT/FOS/JAK2/BCL2
B cell receptor signaling pathway	GSK3B/FOS/LYN
Leukocyte transendothelial migration	CLDN16/PTPN11/MSN/RAP1B
Carbon metabolism	OGDH/ME1/PDHB/ADPGK
Rap1 signaling pathway	MAGI3/PARD6G/PRKCI/DOCK4/PFN2/ANGPT2/RAP1B
Endocrine and other factor-regulated calcium reabsorption	ATP1B3/CLTA
Phospholipase D signaling pathway	TSC2/DGKB/PTPN11/LPAR6/GRM2
Gastric cancer	TCF7L1/GSK3B/BCL2/SMAD2/TGFBR1
Axon guidance	SLIT3/PTPN11/PAK6/GSK3B/TRPC1/PARD6G
Proximal tubule bicarbonate reclamation	ATP1B3
Shigellosis	WIPI1/BECN1/GSK3B/PFN2/BCL2/ATG5/GLMN/ACTR3
Phagosome	NOS1/TUBB2A/TUBA1C/ATP6V1B2/TUBA1A
NOD-like receptor signaling pathway	BIRC3/YWHAE/DEFA5/BCL2/ATG5/GBP1
ECM-receptor interaction	ITGA9/TNXB/COL9A2
Gap junction	TUBB2A/TUBA1C/TUBA1A
Oxytocin signaling pathway	PRKAG2/OXT/FOS/RCAN1/CD38
Fatty acid metabolism	OXSM/ELOVL6
Hypertrophic cardiomyopathy	ITGA9/PRKAG2/ATP2A1
Non-alcoholic fatty liver disease	PRKAG2/GSK3B/FOS/UQCRC2/COX6C
Endocytosis	CHMP2A/ZFYVE16/PARD6G/PRKCI/CLTA/ACTR3/SMAD2/TGFBR1
Endometrial cancer	TCF7L1/GSK3B
Glycosylphosphatidylinositol (GPI)-anchor biosynthesis	PIGK
Salivary secretion	NOS1/ATP1B3/CD38
Steroid hormone biosynthesis	STS/SRD5A1
Glycerolipid metabolism	LPIN1/DGKB
Arachidonic acid metabolism	GPX2/ALOX12
Fatty acid elongation	ELOVL6
Glycosphingolipid biosynthesis - lacto and neolacto series	A4GALT
Biosynthesis of unsaturated fatty acids	ELOVL6
Collecting duct acid secretion	ATP6V1B2
Hepatitis B	IRAK1/FOS/JAK2/BCL2/TGFBR1
Relaxin signaling pathway	NOS1/FOS/SMAD2/TGFBR1
Longevity regulating pathway - multiple species	PRKAG2/ATG5
Basal cell carcinoma	TCF7L1/GSK3B
Circadian entrainment	PER1/NOS1/FOS
Prostate cancer	TCF7L1/GSK3B/BCL2
Endocrine resistance	FOS/CDKN2C/BCL2
Hippo signaling pathway - multiple species	LATS2
Oxidative phosphorylation	PPA2/UQCRC2/COX6C/ATP6V1B2
Hepatocellular carcinoma	TCF7L1/GSK3B/ACTL6A/SMAD2/TGFBR1
Aminoacyl-tRNA biosynthesis	HARS2/DARS2
beta-Alanine metabolism	CNDP2
Antifolate resistance	ALOX12
RNA polymerase	POLR1B
Glycolysis / Gluconeogenesis	PDHB/ADPGK
Yersinia infection	IRAK1/GSK3B/FOS/ACTR3
Retinol metabolism	RDH8/CYP27C1
Influenza A	NXF5/TNFRSF10A/JAK2/XPO1/MX2
Central carbon metabolism in cancer	NTRK3/PDHB
Parathyroid hormone synthesis, secretion and action	SLC34A2/FOS/BCL2
HIF-1 signaling pathway	BCL2/ANGPT2/PDHB
Platinum drug resistance	BIRC3/BCL2
Tyrosine metabolism	PNMT
Regulation of actin cytoskeleton	ITGA9/PAK6/PFN2/ACTR3/MSN/ITGAE
Aldosterone-regulated sodium reabsorption	ATP1B3
Thyroid cancer	TCF7L1
Gastric acid secretion	ATP1B3/KCNE2
Pancreatic cancer	SMAD2/TGFBR1
Chronic myeloid leukemia	PTPN11/TGFBR1
cAMP signaling pathway	CRH/OXT/ATP2A1/ATP1B3/FOS/RAP1B
Cell adhesion molecules	PDCD1/CLDN16/ITGA9/VCAN
Primary immunodeficiency	RFX5
Adrenergic signaling in cardiomyocytes	ATP2A1/ATP1B3/BCL2/PPP2CA
Synaptic vesicle cycle	CLTA/ATP6V1B2
mTOR signaling pathway	LPIN1/TSC2/GSK3B/ATP6V1B2
Bladder cancer	DAPK2
Sphingolipid signaling pathway	NSMAF/BCL2/PPP2CA
Growth hormone synthesis, secretion and action	GSK3B/FOS/JAK2
Biosynthesis of cofactors	OXSM/PANK2/MTHFD1L/PPCS
AMPK signaling pathway	PRKAG2/TSC2/PPP2CA
Peroxisome	PEX16/PEX11G
Porphyrin and chlorophyll metabolism	HMOX2
ErbB signaling pathway	PAK6/GSK3B
Complement and coagulation cascades	C5/PROCR
Vasopressin-regulated water reabsorption	DYNLL1
Platelet activation	PRKCI/LYN/RAP1B
JAK-STAT signaling pathway	CISH/PTPN11/JAK2/BCL2
ABC transporters	ABCA2
Epstein-Barr virus infection	IRAK1/BCL2/LYN/PSMC2/PSMD14
Carbohydrate digestion and absorption	ATP1B3
Viral carcinogenesis	YWHAE/LYN/CHEK1/POLB/YWHAH
Proteoglycans in cancer	PTPN11/HPSE2/TWIST1/MSN/SMAD2
Amino sugar and nucleotide sugar metabolism	GFPT1
FoxO signaling pathway	PRKAG2/PLK4/TGFBR1
Ether lipid metabolism	LPCAT1
Cocaine addiction	GRM2
Th1 and Th2 cell differentiation	FOS/JAK2
Small cell lung cancer	BIRC3/BCL2
Dopaminergic synapse	GSK3B/FOS/PPP2CA
Rheumatoid arthritis	FOS/ATP6V1B2
Cholesterol metabolism	NPC2
Vibrio cholerae infection	ATP6V1B2
IL-17 signaling pathway	GSK3B/FOS
Staphylococcus aureus infection	DEFA5/C5
Dilated cardiomyopathy	ITGA9/ATP2A1
Fc gamma R-mediated phagocytosis	LYN/ACTR3
Estrogen signaling pathway	FKBP5/FOS/BCL2
Fluid shear stress and atherosclerosis	FOS/BCL2/ASS1
Tuberculosis	IRAK1/JAK2/BCL2/RFX5
MAPK signaling pathway	IRAK1/MAPK8IP1/DUSP6/FOS/ANGPT2/TGFBR1/RAP1B
Progesterone-mediated oocyte maturation	CPEB1/ANAPC10
Melanogenesis	TCF7L1/GSK3B
Legionellosis	BCL2L13
Toll-like receptor signaling pathway	IRAK1/FOS
Breast cancer	TCF7L1/GSK3B/FOS
Notch signaling pathway	DTX2
Neuroactive ligand-receptor interaction	SSTR4/TAAR5/CRH/OXT/LPAR6/GRM2/PENK/C5
Glucagon signaling pathway	PRKAG2/PDHB
Chemokine signaling pathway	GSK3B/JAK2/LYN/RAP1B
Ras signaling pathway	PTPN11/PAK6/ANGPT2/SHOC2/RAP1B
Thermogenesis	PRKAG2/TSC2/ACTL6A/UQCRC2/COX6C
Lysine degradation	DHTKD1
GnRH secretion	TRPC1
TNF signaling pathway	BIRC3/FOS
Inflammatory bowel disease	SMAD2
Glutamatergic synapse	TRPC1/GRM2
Calcium signaling pathway	GDNF/NTRK3/NOS1/ATP2A1/CD38
Serotonergic synapse	TRPC1/ALOX12
Long-term potentiation	RAP1B
Fc epsilon RI signaling pathway	LYN
Amphetamine addiction	FOS
RIG-I-like receptor signaling pathway	ATG5
Wnt signaling pathway	TCF7L1/GSK3B/CXXC4
Non-small cell lung cancer	EML4
Biosynthesis of amino acids	ASS1
PPAR signaling pathway	ME1
Osteoclast differentiation	FOS/TGFBR1
Antigen processing and presentation	RFX5
Purine metabolism	PAPSS1/PAPSS2
Natural killer cell mediated cytotoxicity	TNFRSF10A/PTPN11
Chemical carcinogenesis - reactive oxygen species	PTPN11/FOS/UQCRC2/COX6C
Systemic lupus erythematosus	SNRPD1/C5
Insulin secretion	ATP1B3
Coronavirus disease - COVID-19	IRAK1/FOS/C5/MX2
Bile secretion	ATP1B3
Inflammatory mediator regulation of TRP channels	ALOX12
Aldosterone synthesis and secretion	ATP1B3
Hematopoietic cell lineage	CD38
Viral protein interaction with cytokine and cytokine receptor	TNFRSF10A
C-type lectin receptor signaling pathway	PTPN11
Chemical carcinogenesis - receptor activation	FOS/JAK2/BCL2
cGMP-PKG signaling pathway	ATP2A1/ATP1B3
Ribosome	MRPS6
Human cytomegalovirus infection	TSC2/GSK3B
Cytokine-cytokine receptor interaction	TNFRSF10A/GDF11/TGFBR1
Alcoholism	CRH
Neutrophil extracellular trap formation	C5
MicroRNAs in cancer	TNXB/BCL2
Olfactory transduction	OR2B6/OR10A2/OR13C9
